# Supplementary material for: Loss of ZNRF3/RNF43 unleashes EGFR in cancer
Source: eLife. 2026 Apr 10;13:RP95639. doi: 10.7554/eLife.95639 (PMC13068435; doi:10.7554/eLife.95639)
Supplement: Figure 2—source data 2. [file elife-95639-fig2-data2.zip]

Archive with 7 entries (7 files):
- Figure 2B.pdf
- Figure 2C.pdf
- Figure 2D.pdf
- Figure 2E.pdf
- Figure 2F.pdf
- Figure 2G.pdf
- Figure 2A.pdf
