# Supplementary material for: Loss of ZNRF3/RNF43 unleashes EGFR in cancer
Source: eLife. 2026 Apr 10;13:RP95639. doi: 10.7554/eLife.95639 (PMC13068435; doi:10.7554/eLife.95639)
Supplement: Figure 2—source data 3. [file elife-95639-fig2-data3.zip]

Archive with 20 entries (20 files):
- Figure 2C - EGFR_800.tif
- Figure 2C - GAPDH_700.tif
- Figure 2C - pEGFR_800.tif
- Figure 2D - bActin.png
- Figure 2D - EGFR.tif
- Figure 2D - GFP.tif
- Figure 2E - bactin.tif
- Figure 2E - EGFR.tif
- Figure 2F - EGFR_800.tif
- Figure 2F - GAPDH_700.tif
- Figure 2G - EGFR_800.tif
- Figure 2G - GAPDH_700.tif
- Figure 2G - RSPO-GFP_800.tif
- Figure 2A - EGFR_800.tif
- Figure 2A - GAPDH_700.tif
- Figure 2A - HA-tag_700.tif
- Figure 2A - Myc-tag_800.tif
- Figure 2B - aTubulin_700.tif
- Figure 2B - EGFR_800.tif
- Figure 2B - pEGFR_800.tif
