# Supplementary material for: Loss of ZNRF3/RNF43 unleashes EGFR in cancer
Source: eLife. 2026 Apr 10;13:RP95639. doi: 10.7554/eLife.95639 (PMC13068435; doi:10.7554/eLife.95639)
Supplement: Figure 2—figure supplement 1—source data 2. [file elife-95639-fig2-figsupp1-data2.zip]

Archive with 7 entries (7 files):
- Figure 2 - Figure supplement 1E.pdf
- Figure 2 - Figure supplement 1F.pdf
- Figure 2 - Figure supplement 1G.pdf
- Figure 2 - Figure supplement 1A.pdf
- Figure 2 - Figure supplement 1B.pdf
- Figure 2 - Figure supplement 1C.pdf
- Figure 2 - Figure supplement 1D.pdf
