# Supplementary material for: Loss of ZNRF3/RNF43 unleashes EGFR in cancer
Source: eLife. 2026 Apr 10;13:RP95639. doi: 10.7554/eLife.95639 (PMC13068435; doi:10.7554/eLife.95639)
Supplement: Figure 2—figure supplement 1—source data 3. [file elife-95639-fig2-figsupp1-data3.zip]

Archive with 23 entries (23 files):
- Fig2S1A - pEGFR-Y1068.tif
- Fig2S1A- E3 ligases.tif
- Fig2S1B - E3 Ligases.tif
- Fig2S1B - GFP.tif
- Fig2S1B - TGFbRI-Flag.tif
- Fig2S1C - FGFR_E3ligase.tif
- Fig2S1C - FlagFGFR1_MycZNRF3_actin_700.tif
- Fig2S1C - HARNF43_800.tif
- Fig2S1D - EGFR_800.tif
- Fig2S1D - GAPDH_700.tif
- Fig2S1E - EGFR_800.tif
- Fig2S1E - GAPDH_700.tif
- Fig2S1E - HER2_700.tif
- Fig2S1F - EGFR_800.tif
- Fig2S1F - GAPDH_700.tif
- Fig2S1F - GFP_800.tif
- Fig2S1F - LRP6_800.tif
- Fig2S1G - EGFR-800.tif
- Fig2S1G - GAPDH-700.tif
- Fig2S1G - GFP-800.tif
- Fig2S1A - EGFR.tif
- Fig2S1A - Flag-FZD5.tif
- Fig2S1A - GFP.tif
