# Supplementary material for: Loss of ZNRF3/RNF43 unleashes EGFR in cancer
Source: eLife. 2026 Apr 10;13:RP95639. doi: 10.7554/eLife.95639 (PMC13068435; doi:10.7554/eLife.95639)
Supplement: Figure 3—source data 3. [file elife-95639-fig3-data3.zip]

Archive with 3 entries (3 files):
- Figure 3c - GAPDH_700.tif
- Figure 3c - pEGFR_800.tif
- Figure 3c - EGFR_700.tif
