# Supplementary material for: Loss of ZNRF3/RNF43 unleashes EGFR in cancer
Source: eLife. 2026 Apr 10;13:RP95639. doi: 10.7554/eLife.95639 (PMC13068435; doi:10.7554/eLife.95639)
Supplement: Figure 4—source data 1. [file elife-95639-fig4-data1.zip]

Archive with 6 entries (6 files):
- Figure 4A.pdf
- Figure 4B.pdf
- Figure 4C.pdf
- Figure 4D.pdf
- Figure 4E.pdf
- Figure 4F.pdf
