# Supplementary material for: Loss of ZNRF3/RNF43 unleashes EGFR in cancer
Source: eLife. 2026 Apr 10;13:RP95639. doi: 10.7554/eLife.95639 (PMC13068435; doi:10.7554/eLife.95639)
Supplement: Figure 4—source data 2. [file elife-95639-fig4-data2.zip]

Archive with 25 entries (25 files):
- Fig4A-Input_Myc-tag_800.tif
- Fig4A-IP_EGFR_800.tif
- Fig4A-IP_UB_700.tif
- Fig4B-Input_EGFR_800.tif
- Fig4B-Input_GAPDH_700.tif
- Fig4B-IP_EGFR_800.tif
- Fig4B-IP_UB_700.tif
- Fig4C-Input_EGFR_800.tif
- Fig4C-Input_GAPDH_700.tif
- Fig4C-IP_EGFR_800.tif
- Fig4C-IP_UB_700.tif
- Fig4D-EGFR_700.tif
- Fig4D-GAPDH_700.tif
- Fig4D-Myc_800.tif
- Fig4E-EGFR_800.tif
- Fig4E-GAPDH_700.tif
- Fig4E-HA_700.tif
- Fig4F-Input_EGFR_Myc_800.tif
- Fig4F-Input_GAPDH_700.tif
- Fig4F-Input_GFP_800.tif
- Fig4F-IP_EGFR_800.tif
- Fig4F-IP_UB_700.tif
- Fig4A-Input_EGFR_800.tif
- Fig4A-Input_GAPDH_700.tif
- Fig4A-Input_HA-tag_700.tif
