# Supplementary material for: Loss of ZNRF3/RNF43 unleashes EGFR in cancer
Source: eLife. 2026 Apr 10;13:RP95639. doi: 10.7554/eLife.95639 (PMC13068435; doi:10.7554/eLife.95639)
Supplement: Figure 4—figure supplement 1—source data 3. [file elife-95639-fig4-figsupp1-data3.zip]

Archive with 7 entries (7 files):
- Fig4S1A - Input_EGFR_700.tif
- Fig4S1A - Input_GAPDH_700.tif
- Fig4S1A - IP_EGFR_800.tif
- Fig4S1A - IP_UB_700.tif
- Fig4S1B - GFP.tif
- Fig4S1B - HA.tif
- Fig4S1B - HER2.tif
