# Supplementary material for: Loss of ZNRF3/RNF43 unleashes EGFR in cancer
Source: eLife. 2026 Apr 10;13:RP95639. doi: 10.7554/eLife.95639 (PMC13068435; doi:10.7554/eLife.95639)
Supplement: Figure 5—source data 2. [file elife-95639-fig5-data2.zip]

Archive with 8 entries (8 files):
- Fig5A-EGFR_800.tif
- Fig5A-Myc_800.tif
- Fig5E-.tif
- Fig5E-Input_EGFR_800.tif
- Fig5E-IP_EGFR_EGFR_800.TIF
- Fig5E-IP_EGFR_Myc_700.TIF
- Fig5E-IP-Myc-EGFR-800.tif
- Fig5E-IP-Myc-Myc-800.tif
