# Supplementary material for: Loss of ZNRF3/RNF43 unleashes EGFR in cancer
Source: eLife. 2026 Apr 10;13:RP95639. doi: 10.7554/eLife.95639 (PMC13068435; doi:10.7554/eLife.95639)
Supplement: Figure 5—figure supplement 1—source data 2. [file elife-95639-fig5-figsupp1-data2.zip]

Archive with 4 entries (4 files):
- Fig5S1C - Input_EGFR_800.tif
- Fig5S1C - Input_HA_700.tif
- Fig5S1C - IP_EGFR_800.tif
- Fig5S1C - IP_HA_700.tif
