# Supplementary material for: Loss of ZNRF3/RNF43 unleashes EGFR in cancer
Source: eLife. 2026 Apr 10;13:RP95639. doi: 10.7554/eLife.95639 (PMC13068435; doi:10.7554/eLife.95639)
Supplement: Figure 5—figure supplement 2—source data 2. [file elife-95639-fig5-figsupp2-data2.zip]

Archive with 2 entries (2 files):
- Figure 5 - Figure supplement 2B.pdf
- Figure 5 - Figure supplement 2C.pdf
