# Supplementary material for: Loss of ZNRF3/RNF43 unleashes EGFR in cancer
Source: eLife. 2026 Apr 10;13:RP95639. doi: 10.7554/eLife.95639 (PMC13068435; doi:10.7554/eLife.95639)
Supplement: Figure 6—source data 3. [file elife-95639-fig6-data3.zip]

Archive with 8 entries (8 files):
- Fig6F - bactin.tif
- Fig6F - EGFR.tif
- Fig6I-EGFR-800.tif
- Fig6I-GAPDH-700.tif
- Fig6I-Myc-800.tif
- Fig6J-EGFR-800.tif
- Fig6J-GAPDH-700.tif
- Fig6J-pEGFR-800.tif
