# Supplementary material for: Loss of ZNRF3/RNF43 unleashes EGFR in cancer
Source: eLife. 2026 Apr 10;13:RP95639. doi: 10.7554/eLife.95639 (PMC13068435; doi:10.7554/eLife.95639)
Supplement: Figure 7—source data 2. [file elife-95639-fig7-data2.zip]

Archive with 1 entries (1 files):
- Figure_7_source_data_2--Figure_7B.pdf
