# Supplementary material for: Loss of ZNRF3/RNF43 unleashes EGFR in cancer
Source: eLife. 2026 Apr 10;13:RP95639. doi: 10.7554/eLife.95639 (PMC13068435; doi:10.7554/eLife.95639)
Supplement: Figure 7—source data 3. [file elife-95639-fig7-data3.zip]

Archive with 7 entries (7 files):
- Fig7B-ABC_800.tif
- Fig7B-BACTIN_800.tif
- Fig7B-BCat_700.tif
- Fig7B-EGFR_800.tif
- Fig7B-GFP_800.tif
- Fig7B-Myc_700.tif
- Fig7B-pEGFR_800.tif
